# Supplementary material for: A simple and efficient method to enhance audiovisual binding tendencies
Source: PeerJ. 2017 Apr 25;5:e3143. doi: 10.7717/peerj.3143 (PMC5407282; doi:10.7717/peerj.3143)
Supplement: Supplemental Information 5 — The behavioral data for each experiment. [file peerj-05-3143-s005.zip]

Archive with 197 entries (182 files):
- PeerJRecalibrationArticleData/
- PeerJRecalibrationArticleData/.DS_Store
- __MACOSX/
- __MACOSX/PeerJRecalibrationArticleData/
- __MACOSX/PeerJRecalibrationArticleData/._.DS_Store
- PeerJRecalibrationArticleData/Experiment1/
- PeerJRecalibrationArticleData/Experiment1/.DS_Store
- __MACOSX/PeerJRecalibrationArticleData/Experiment1/
- __MACOSX/PeerJRecalibrationArticleData/Experiment1/._.DS_Store
- PeerJRecalibrationArticleData/Experiment1/exp1sub1.mat
- PeerJRecalibrationArticleData/Experiment1/exp1sub10.mat
- PeerJRecalibrationArticleData/Experiment1/exp1sub11.mat
- PeerJRecalibrationArticleData/Experiment1/exp1sub12.mat
- PeerJRecalibrationArticleData/Experiment1/exp1sub13.mat
- PeerJRecalibrationArticleData/Experiment1/exp1sub14.mat
- PeerJRecalibrationArticleData/Experiment1/exp1sub15.mat
- PeerJRecalibrationArticleData/Experiment1/exp1sub16.mat
- PeerJRecalibrationArticleData/Experiment1/exp1sub17.mat
- PeerJRecalibrationArticleData/Experiment1/exp1sub18.mat
- PeerJRecalibrationArticleData/Experiment1/exp1sub19.mat
- PeerJRecalibrationArticleData/Experiment1/exp1sub2.mat
- PeerJRecalibrationArticleData/Experiment1/exp1sub20.mat
- PeerJRecalibrationArticleData/Experiment1/exp1sub21.mat
- PeerJRecalibrationArticleData/Experiment1/exp1sub22.mat
- PeerJRecalibrationArticleData/Experiment1/exp1sub23.mat
- PeerJRecalibrationArticleData/Experiment1/exp1sub24.mat
- PeerJRecalibrationArticleData/Experiment1/exp1sub25.mat
- PeerJRecalibrationArticleData/Experiment1/exp1sub26.mat
- PeerJRecalibrationArticleData/Experiment1/exp1sub27.mat
- PeerJRecalibrationArticleData/Experiment1/exp1sub3.mat
- PeerJRecalibrationArticleData/Experiment1/exp1sub4.mat
- PeerJRecalibrationArticleData/Experiment1/exp1sub5.mat
- PeerJRecalibrationArticleData/Experiment1/exp1sub6.mat
- PeerJRecalibrationArticleData/Experiment1/exp1sub7.mat
- PeerJRecalibrationArticleData/Experiment1/exp1sub8.mat
- PeerJRecalibrationArticleData/Experiment1/exp1sub9.mat
- PeerJRecalibrationArticleData/Experiment2/
- PeerJRecalibrationArticleData/Experiment2/.DS_Store
- __MACOSX/PeerJRecalibrationArticleData/Experiment2/
- __MACOSX/PeerJRecalibrationArticleData/Experiment2/._.DS_Store
- PeerJRecalibrationArticleData/Experiment2/exp2sub1.mat
- PeerJRecalibrationArticleData/Experiment2/exp2sub10.mat
- PeerJRecalibrationArticleData/Experiment2/exp2sub11.mat
- PeerJRecalibrationArticleData/Experiment2/exp2sub12.mat
- PeerJRecalibrationArticleData/Experiment2/exp2sub13.mat
- PeerJRecalibrationArticleData/Experiment2/exp2sub14.mat
- PeerJRecalibrationArticleData/Experiment2/exp2sub15.mat
- PeerJRecalibrationArticleData/Experiment2/exp2sub16.mat
- PeerJRecalibrationArticleData/Experiment2/exp2sub17.mat
- PeerJRecalibrationArticleData/Experiment2/exp2sub18.mat
- PeerJRecalibrationArticleData/Experiment2/exp2sub19.mat
- PeerJRecalibrationArticleData/Experiment2/exp2sub2.mat
- PeerJRecalibrationArticleData/Experiment2/exp2sub20.mat
- PeerJRecalibrationArticleData/Experiment2/exp2sub21.mat
- PeerJRecalibrationArticleData/Experiment2/exp2sub22.mat
- PeerJRecalibrationArticleData/Experiment2/exp2sub3.mat
- PeerJRecalibrationArticleData/Experiment2/exp2sub4.mat
- PeerJRecalibrationArticleData/Experiment2/exp2sub5.mat
- PeerJRecalibrationArticleData/Experiment2/exp2sub6.mat
- PeerJRecalibrationArticleData/Experiment2/exp2sub7.mat
- PeerJRecalibrationArticleData/Experiment2/exp2sub8.mat
- PeerJRecalibrationArticleData/Experiment2/exp2sub9.mat
- PeerJRecalibrationArticleData/Experiment3/
- PeerJRecalibrationArticleData/Experiment3/.DS_Store
- __MACOSX/PeerJRecalibrationArticleData/Experiment3/
- __MACOSX/PeerJRecalibrationArticleData/Experiment3/._.DS_Store
- PeerJRecalibrationArticleData/Experiment3/exp3sub1.mat
- PeerJRecalibrationArticleData/Experiment3/exp3sub10.mat
- PeerJRecalibrationArticleData/Experiment3/exp3sub11.mat
- PeerJRecalibrationArticleData/Experiment3/exp3sub12.mat
- PeerJRecalibrationArticleData/Experiment3/exp3sub13.mat
- PeerJRecalibrationArticleData/Experiment3/exp3sub14.mat
- PeerJRecalibrationArticleData/Experiment3/exp3sub15.mat
- PeerJRecalibrationArticleData/Experiment3/exp3sub16.mat
- PeerJRecalibrationArticleData/Experiment3/exp3sub17.mat
- PeerJRecalibrationArticleData/Experiment3/exp3sub18.mat
- PeerJRecalibrationArticleData/Experiment3/exp3sub19.mat
- PeerJRecalibrationArticleData/Experiment3/exp3sub2.mat
- PeerJRecalibrationArticleData/Experiment3/exp3sub20.mat
- PeerJRecalibrationArticleData/Experiment3/exp3sub21.mat
- PeerJRecalibrationArticleData/Experiment3/exp3sub22.mat
- PeerJRecalibrationArticleData/Experiment3/exp3sub23.mat
- PeerJRecalibrationArticleData/Experiment3/exp3sub24.mat
- PeerJRecalibrationArticleData/Experiment3/exp3sub25.mat
- PeerJRecalibrationArticleData/Experiment3/exp3sub26.mat
- PeerJRecalibrationArticleData/Experiment3/exp3sub27.mat
- PeerJRecalibrationArticleData/Experiment3/exp3sub28.mat
- PeerJRecalibrationArticleData/Experiment3/exp3sub29.mat
- PeerJRecalibrationArticleData/Experiment3/exp3sub3.mat
- PeerJRecalibrationArticleData/Experiment3/exp3sub4.mat
- PeerJRecalibrationArticleData/Experiment3/exp3sub5.mat
- PeerJRecalibrationArticleData/Experiment3/exp3sub6.mat
- PeerJRecalibrationArticleData/Experiment3/exp3sub7.mat
- PeerJRecalibrationArticleData/Experiment3/exp3sub8.mat
- PeerJRecalibrationArticleData/Experiment3/exp3sub9.mat
- PeerJRecalibrationArticleData/Experiment4/
- PeerJRecalibrationArticleData/Experiment4/.DS_Store
- __MACOSX/PeerJRecalibrationArticleData/Experiment4/
- __MACOSX/PeerJRecalibrationArticleData/Experiment4/._.DS_Store
- PeerJRecalibrationArticleData/Experiment4/exp4sub1.mat
- PeerJRecalibrationArticleData/Experiment4/exp4sub10.mat
- PeerJRecalibrationArticleData/Experiment4/exp4sub11.mat
- PeerJRecalibrationArticleData/Experiment4/exp4sub12.mat
- PeerJRecalibrationArticleData/Experiment4/exp4sub13.mat
- PeerJRecalibrationArticleData/Experiment4/exp4sub14.mat
- PeerJRecalibrationArticleData/Experiment4/exp4sub15.mat
- PeerJRecalibrationArticleData/Experiment4/exp4sub16.mat
- PeerJRecalibrationArticleData/Experiment4/exp4sub17.mat
- PeerJRecalibrationArticleData/Experiment4/exp4sub18.mat
- PeerJRecalibrationArticleData/Experiment4/exp4sub19.mat
- PeerJRecalibrationArticleData/Experiment4/exp4sub2.mat
- PeerJRecalibrationArticleData/Experiment4/exp4sub20.mat
- PeerJRecalibrationArticleData/Experiment4/exp4sub21.mat
- PeerJRecalibrationArticleData/Experiment4/exp4sub22.mat
- PeerJRecalibrationArticleData/Experiment4/exp4sub23.mat
- PeerJRecalibrationArticleData/Experiment4/exp4sub24.mat
- PeerJRecalibrationArticleData/Experiment4/exp4sub25.mat
- PeerJRecalibrationArticleData/Experiment4/exp4sub26.mat
- PeerJRecalibrationArticleData/Experiment4/exp4sub27.mat
- PeerJRecalibrationArticleData/Experiment4/exp4sub28.mat
- PeerJRecalibrationArticleData/Experiment4/exp4sub29.mat
- PeerJRecalibrationArticleData/Experiment4/exp4sub3.mat
- PeerJRecalibrationArticleData/Experiment4/exp4sub30.mat
- PeerJRecalibrationArticleData/Experiment4/exp4sub4.mat
- PeerJRecalibrationArticleData/Experiment4/exp4sub5.mat
- PeerJRecalibrationArticleData/Experiment4/exp4sub6.mat
- PeerJRecalibrationArticleData/Experiment4/exp4sub7.mat
- PeerJRecalibrationArticleData/Experiment4/exp4sub8.mat
- PeerJRecalibrationArticleData/Experiment4/exp4sub9.mat
- PeerJRecalibrationArticleData/Experiment5/
- PeerJRecalibrationArticleData/Experiment5/.DS_Store
- __MACOSX/PeerJRecalibrationArticleData/Experiment5/
- __MACOSX/PeerJRecalibrationArticleData/Experiment5/._.DS_Store
- PeerJRecalibrationArticleData/Experiment5/exp5sub1.mat
- PeerJRecalibrationArticleData/Experiment5/exp5sub10.mat
- PeerJRecalibrationArticleData/Experiment5/exp5sub11.mat
- PeerJRecalibrationArticleData/Experiment5/exp5sub12.mat
- PeerJRecalibrationArticleData/Experiment5/exp5sub13.mat
- PeerJRecalibrationArticleData/Experiment5/exp5sub14.mat
- PeerJRecalibrationArticleData/Experiment5/exp5sub15.mat
- PeerJRecalibrationArticleData/Experiment5/exp5sub16.mat
- PeerJRecalibrationArticleData/Experiment5/exp5sub17.mat
- PeerJRecalibrationArticleData/Experiment5/exp5sub18.mat
- PeerJRecalibrationArticleData/Experiment5/exp5sub19.mat
- PeerJRecalibrationArticleData/Experiment5/exp5sub2.mat
- PeerJRecalibrationArticleData/Experiment5/exp5sub20.mat
- PeerJRecalibrationArticleData/Experiment5/exp5sub21.mat
- PeerJRecalibrationArticleData/Experiment5/exp5sub22.mat
- PeerJRecalibrationArticleData/Experiment5/exp5sub23.mat
- PeerJRecalibrationArticleData/Experiment5/exp5sub24.mat
- PeerJRecalibrationArticleData/Experiment5/exp5sub25.mat
- PeerJRecalibrationArticleData/Experiment5/exp5sub26.mat
- PeerJRecalibrationArticleData/Experiment5/exp5sub27.mat
- PeerJRecalibrationArticleData/Experiment5/exp5sub28.mat
- PeerJRecalibrationArticleData/Experiment5/exp5sub29.mat
- PeerJRecalibrationArticleData/Experiment5/exp5sub3.mat
- PeerJRecalibrationArticleData/Experiment5/exp5sub4.mat
- PeerJRecalibrationArticleData/Experiment5/exp5sub5.mat
- PeerJRecalibrationArticleData/Experiment5/exp5sub6.mat
- PeerJRecalibrationArticleData/Experiment5/exp5sub7.mat
- PeerJRecalibrationArticleData/Experiment5/exp5sub8.mat
- PeerJRecalibrationArticleData/Experiment5/exp5sub9.mat
- PeerJRecalibrationArticleData/Experiment6/
- PeerJRecalibrationArticleData/Experiment6/.DS_Store
- __MACOSX/PeerJRecalibrationArticleData/Experiment6/
- __MACOSX/PeerJRecalibrationArticleData/Experiment6/._.DS_Store
- PeerJRecalibrationArticleData/Experiment6/exp6sub1.mat
- PeerJRecalibrationArticleData/Experiment6/exp6sub10.mat
- PeerJRecalibrationArticleData/Experiment6/exp6sub11.mat
- PeerJRecalibrationArticleData/Experiment6/exp6sub12.mat
- PeerJRecalibrationArticleData/Experiment6/exp6sub13.mat
- PeerJRecalibrationArticleData/Experiment6/exp6sub14.mat
- PeerJRecalibrationArticleData/Experiment6/exp6sub15.mat
- PeerJRecalibrationArticleData/Experiment6/exp6sub16.mat
- PeerJRecalibrationArticleData/Experiment6/exp6sub17.mat
- PeerJRecalibrationArticleData/Experiment6/exp6sub18.mat
- PeerJRecalibrationArticleData/Experiment6/exp6sub19.mat
- PeerJRecalibrationArticleData/Experiment6/exp6sub2.mat
- PeerJRecalibrationArticleData/Experiment6/exp6sub20.mat
- PeerJRecalibrationArticleData/Experiment6/exp6sub21.mat
- PeerJRecalibrationArticleData/Experiment6/exp6sub22.mat
- PeerJRecalibrationArticleData/Experiment6/exp6sub23.mat
- PeerJRecalibrationArticleData/Experiment6/exp6sub24.mat
- PeerJRecalibrationArticleData/Experiment6/exp6sub25.mat
- PeerJRecalibrationArticleData/Experiment6/exp6sub26.mat
- PeerJRecalibrationArticleData/Experiment6/exp6sub27.mat
- PeerJRecalibrationArticleData/Experiment6/exp6sub28.mat
- PeerJRecalibrationArticleData/Experiment6/exp6sub29.mat
- PeerJRecalibrationArticleData/Experiment6/exp6sub3.mat
- PeerJRecalibrationArticleData/Experiment6/exp6sub30.mat
- PeerJRecalibrationArticleData/Experiment6/exp6sub31.mat
- PeerJRecalibrationArticleData/Experiment6/exp6sub4.mat
- PeerJRecalibrationArticleData/Experiment6/exp6sub5.mat
- PeerJRecalibrationArticleData/Experiment6/exp6sub6.mat
- PeerJRecalibrationArticleData/Experiment6/exp6sub7.mat
- PeerJRecalibrationArticleData/Experiment6/exp6sub8.mat
- PeerJRecalibrationArticleData/Experiment6/exp6sub9.mat
