# Supplementary material for: A simple and efficient method to enhance audiovisual binding tendencies
Source: PeerJ. 2017 Apr 25;5:e3143. doi: 10.7717/peerj.3143 (PMC5407282; doi:10.7717/peerj.3143)
Supplement: Supplemental Information 6 — A sample modeling file to implement the Bayesian causal inference model described in this paper. Please note that versions that implement the analytic solutions will run much faster, but this file should make the relevant computations more explicit. [file peerj-05-3143-s006.m]

function [error, freq_predV, freq_predA, simVA, sV_hat]=PeerJModelSample(paras,Ntrials,data,selection)

%%%%%%%%%%%%%%%%%%%%%%%%%%%%

%A sample modeling file for Odegaard, Wozny, & Shams (2017).
%Can be combined with fminsearch or fminsearchbnd to optimize parameters
%for a given subject.  This represents one way of implementing the causal
%inference model.  Other versions use analytic solutions, which run MUCH
%faster and usually contain fewer parameters.  This code is based on previous
%model versions used by the lab, but includes more comments and does things 
%in a way that makes the comptuations more explicit for people hoping
%to learn from this (equations are from the manuscript). This also makes it
%slower to optimize the parameters.  MUCH slower.  
%Should be run on something that has a lot of computing power.
%Note that the lab will be releasing a modeling toolbox in 2017 that includes 
%full documentation + files with the analytic solution that can be fit to new
%experimental data, as well as a GUI interface to visualize parameters.

%Inputs:
%paras: Put in values for the eight parameters.  These can be randomly
%initialized in a fitting procedure.
%Ntrials: 10000 should work fine.
%data: An individual subject's data file.
%Selection: choose the strategy:
% -1 = Probability matching
% 0 = Model Averaging
% 1 = Model selection

%initialize random number generator for optimization
%otherwise optimization becomes very difficult as simulated data changes
s1 = rand('state');
s2 = randn('state');
rand('state',13);
randn('state',13);

warning off MATLAB:divideByZero
warning off MATLAB:logofZero

%%%%%%%%%%%%%%%%%%

%N=max(max(conditions))+1;
N=6;

range=-50:50;
p_cutoff = 0.5;

freq_dataV=zeros(N,N,length(range));
freq_dataA=zeros(N,N,length(range));
freq_predV=zeros(N,N,length(range));
freq_predA=zeros(N,N,length(range));

%Free Parameters
p_common = paras(1); %a.k.a. the "binding tendency"
sigV = paras(2); %Visual likelihood
sigA = paras(3);  %Auditory likelihood
deltaV = paras(4); %Visual likelihood mean delta
deltaA = paras(5); %Auditory likelihood mean delta
deltasigV = paras(6); %Visual likelihood variance delta
xPu = paras(7); %Spatial prior mean
sigPu = paras(8);  %Spatial prior variance

%Variances of the Visual and Auditory Likelihoods
varV = sigV^2;
varA = sigA^2;
varPu = sigPu^2;

%Load the degrees, speakers used, the different stim locations, and another
%speaker vector to be used for the shifts in likelihood means
degs=(unique(data(find(~isnan(data(:,4))),4)));
speakers=(unique(data(find(~isnan(data(:,1))),1)));
sourcevec=[NaN; degs];
speakervec=[NaN; speakers];

%Create the matrix that will hold simulated data
simVA=[]; 
%Create the error functions that will sum the error
splineV=0;
splineA=0;


%Modeling the bimodal trials
for sVind = 1:N
    for sAind = 1:N
        %This section grabs trials from all 25 AV conditions
        if sVind > 1 & sAind > 1

            condIdx=find(data(:,1)==sVind-4 & data(:,9)==sAind-4);
            respV = data(condIdx,7);
            respA = data(condIdx,15);
            
            %Create histograms of V and A responses, 
            %and normalize them by dividing by the sum
            h=hist(respV, range);
            freq_dataV(sVind, sAind, :) = h/sum(h);
            h=hist(respA, range);
            freq_dataA(sVind, sAind, :) = h/sum(h);

            %Grab the locations of the stimuli in both degrees and integer
            sV = sourcevec(sVind);    
            sA = sourcevec(sAind);
            speakerV = speakervec(sVind);
            speakerA = speakervec(sAind);
                        
            % Generation of simulated data 
            xVall = sV + (speakerV*deltaV) + (abs(speakerV*deltasigV) + sigV) * randn(1, Ntrials);
            xAall = sA + (speakerA*deltaA) + sigA * randn(1, Ntrials);
            
            x=range;
            
            for i=1:Ntrials
                % This part of the file grabs likelihood means one at a time,
                % builds distributions around the mean, and then completes the
                % other steps necessary for causal inference
                xV=xVall(1,i);
                xA=xAall(1,i);
            
                %Create ways to keep all of the distributions separate:
                expvisnum = ((x-xV).^2);
                expaudnum = ((x-xA).^2);
                expcprinum = ((x-xPu).^2);

                %The equations for the two distributions, to be either combined
                %for the C=1 scenario, or kept separate for the C=2
                %scenario:
                vlike=(exp(-expvisnum/(2*(varV)))/(sqrt(2*pi*varV)));
                alike=(exp(-expaudnum/(2*(varA)))/(sqrt(2*pi*varA)));
                cprior=(exp(-expcprinum/(2*(varPu)))/(sqrt(2*pi*varPu)));
                
                %Multiply distributions together, normalize, and take the max to find
                %the optimal solutions for the C=1 and C=2 scenarios 
                CommonSolution=vlike.*alike.*cprior/sum(vlike.*alike.*cprior);
                VisualSolution=vlike.*cprior/sum(vlike.*cprior);
                AuditorySolution=alike.*cprior/sum(alike.*cprior);
                [CommonMAP I] = max(CommonSolution);
                [VisualMAP J] = max(VisualSolution);
                [AuditoryMAP K] = max(AuditorySolution);
            
                s_hat_common(1,i)=x(I);
                sV_hat_indep(1,i)=x(J);
                sA_hat_indep(1,i)=x(K);
                
                %Thus, we now have the optimal estimates for each causal
                %structure, but the causal structure isn't known, and must
                %be inferred.  
                likelihood_common(1,i) = sum(vlike.*alike.*cprior);
                likelihoodV_indep(1,i) = sum(vlike.*cprior);
                likelihoodA_indep(1,i) = sum(alike.*cprior);
                likelihood_indep(1,i)=likelihoodV_indep(1,i).*likelihoodA_indep(1,i);
                
            end
                
                %Now that we have integrated over the likelihoods to get a single 
                %value, you can multiply that by p_common to compute the posterior
                %probability of a common cause or independent causes.  Down below, 
                %this posterior probability of a common cause will be combined
                %with the optimal estimates in various ways to implement
                %the 3 strategies
                post_common = likelihood_common * p_common;
                post_indep = likelihood_indep * (1-p_common);
                pC = post_common./(post_common + post_indep);
           
                %Implementing probability matching . . . 
                match=1-rand(1,Ntrials);
                        
                %The three potential perceptual strategies
                if selection>0 %model selection
                    sV_hat=(pC>p_cutoff).*s_hat_common + (pC<=p_cutoff).*sV_hat_indep;
                    sA_hat=(pC>p_cutoff).*s_hat_common + (pC<=p_cutoff).*sA_hat_indep;
                elseif selection<0 %matching
                    sV_hat=(pC>match).*s_hat_common + (pC<=match).*sV_hat_indep;
                    sA_hat=(pC>match).*s_hat_common + (pC<=match).*sA_hat_indep;
                else  %model averaging
                    sV_hat = pC .* s_hat_common + (1-pC) .* sV_hat_indep;
                    sA_hat = pC .* s_hat_common + (1-pC) .* sA_hat_indep;
                end
            
                %Load the 25 bimodal conditions, and then load the
                %simulated data in a matrix
                sim(1:Ntrials,1)=sVind-4;
                sim(1:Ntrials,2)=sAind-4;
                sim(1:Ntrials,3)=sV_hat;
                sim(1:Ntrials,4)=sA_hat;
                simVA=[simVA; sim];
            
                %Normalize the simulated responsesin the same way we did 
                %for the actual responses in the earlier part of the file
                h=hist(sV_hat, range);
                freq_predV(sVind, sAind, :) = h/sum(h);
                h=hist(sA_hat, range);
                freq_predA(sVind, sAind, :) = h/sum(h);
            
                %Compute the error (may want to look at alternative ways
                %of computing this . . . it ain't the only way)
                splineV = splineV + sum( log(max(spline(range,freq_predV(sVind, sAind, :),respV),0.00001)) );
                splineA = splineA + sum( log(max(spline(range,freq_predA(sVind, sAind, :),respA),0.00001)) );
                
        %Now do the modeling work for the unimodal visual trials        
        elseif sVind > 1 & sAind == 1
            
            condIdx=find(data(:,1)==sVind-4 & isnan(data(:,9)));
            respV = data(condIdx,7);
            
            %Create and normalize the response historgrams for the V-only
            %conditions
            h=hist(respV, range);
            freq_dataV(sVind, sAind, :) = h/sum(h);

            %Grab the location of the stimuli in both degrees and integer
            sV = sourcevec(sVind);
            speakerV = speakervec(sVind);
            
            % Generation of simulated data
            xVall = sV + (speakerV*deltaV) + (abs(speakerV*deltasigV) + sigV) * randn(1, Ntrials);
              
            x=range;
            
            for i=1:Ntrials
                % This part of the file grabs likelihood means one at a time,
                % builds distributions around the mean, and then completes the
                % other steps necessary for causal inference
                xV=xVall(1,i);

                %Create ways to keep all of the distributions separate:
                expvisnum = ((x-xV).^2);
                expcprinum = ((x-xPu).^2);

                %The equations for the visual estimate:
                vlike=(exp(-expvisnum/(2*(varV)))/(sqrt(2*pi*varV)));
                cprior=(exp(-expcprinum/(2*(varPu)))/(sqrt(2*pi*varPu)));

                %Multiply the visual likelihood and spatial prior, and
                %normalize.
                VisualSolution=vlike.*cprior/sum(vlike.*cprior);

                %Take the max of the posterior
                [VisualMAP J] = max(VisualSolution);
                sV_hat(1,i)=x(J);

             end

                %Load the vis-only conditions, and simulated vis-only
                %responses into the simulated data matrix
                sim(1:Ntrials,1)=sVind-4;
                sim(1:Ntrials,2)=NaN;
                sim(1:Ntrials,3)=sV_hat;
                sim(1:Ntrials,4)=NaN;
                simVA=[simVA; sim];

                %Create a histogram of the simulated data and normalize
                h=hist(sV_hat, range);
                freq_predV(sVind, sAind, :) = h/sum(h);
            
                %Compute the error for the vis-only conditions
                splineV = splineV + sum( log(max(spline(range,freq_predV(sVind, sAind, :),respV),0.00001)) );
         
         %Now do the modeling work for the unimodal auditory trials
         elseif sVind == 1 & sAind > 1
            
            condIdx=find(isnan(data(:,1)) & data(:,9)==sAind-4);
            respA = data(condIdx,15);
            
            %Create and normalize the response historgrams for the A-only
            %conditions
            h=hist(respA, range);
            freq_dataA(sVind, sAind, :) = h/sum(h);

            %Grab the location of the stimuli in both degrees and integer
            sA = sourcevec(sAind);
            speakerA = speakervec(sAind);
            
            % Generation of simulated data . . .
            xAall = sA + (speakerA*deltaA) + sigA * randn(1, Ntrials);
            
            x=range;
            
            for i=1:Ntrials
                % This part of the file grabs likelihood means one at a time,
                % builds distributions around the mean, and then completes the
                % other steps necessary for causal inference
                xA=xAall(1,i);

                %Create ways to keep all of the distributions separate:
                expaudnum = ((x-xA).^2);
                expcprinum = ((x-xPu).^2);

                %The equations for the auditory estimate:
                alike=(exp(-expaudnum/(2*(varA)))/(sqrt(2*pi*varA)));
                cprior=(exp(-expcprinum/(2*(varPu)))/(sqrt(2*pi*varPu)));

                %Multiply the auditory likelihood and spatial prior
                %together, and normalize
                AuditorySolution=alike.*cprior/sum(alike.*cprior);

                %Take the max of the posterior
                [AuditoryMAP K] = max(AuditorySolution);
                sA_hat(1,i)=x(K);
            
            end
            
                %Load the aud-only conditions, and simulated aud-only
                %responses into the simulated data matrix
                sim(1:Ntrials,1)=NaN;
                sim(1:Ntrials,2)=sAind-4;
                sim(1:Ntrials,3)=NaN;
                sim(1:Ntrials,4)=sA_hat;
                simVA=[simVA; sim];
            
                %Create a histogram of the simulated data and normalize
                h=hist(sA_hat, range);
                freq_predA(sVind, sAind, :) = h/sum(h);
            
                %Compute the error for the aud-only conditions
                splineA = splineA + sum( log(max(spline(range,freq_predA(sVind, sAind, :),respA),0.00001)) );

        end
    end
end
        
error = -(splineV+splineA);

%go back to old initialization
rand('state',s1);
randn('state',s2);
